# Supplementary material for: Corynoxeine Supplementation Ameliorates Colistin-Induced Kidney Oxidative Stress and Inflammation in Mice
Source: Antioxidants (Basel). 2025 May 15;14(5):593. doi: 10.3390/antiox14050593 (PMC12108663; doi:10.3390/antiox14050593)
Supplement: Supplementary file 1 [file antioxidants-14-00593-s001.zip]

Archive with 1 entries (1 files):
- antioxidants-3594094-supplementary.pdf
